# Supplementary material for: Acoustic Characterization Study of Beef Loins Using Ultrasonic Transducers
Source: Sensors (Basel). 2023 Dec 1;23(23):9564. doi: 10.3390/s23239564 (PMC10708575; doi:10.3390/s23239564)
Supplement: Supplementary file 1 [file sensors-23-09564-s001.zip]

Archive with 1 entries (1 files):
- sensors-2700848-supplementary.pdf
